# Supplementary material for: Formation of Pt-Based Alloy Nanoparticles Assisted by Molybdenum Hexacarbonyl
Source: Nanomaterials (Basel). 2021 Jul 14;11(7):1825. doi: 10.3390/nano11071825 (PMC8308230; doi:10.3390/nano11071825)
Supplement: Supplementary file 1 [file nanomaterials-11-01825-s001.zip]

Archive with 1 entries (1 files):
- nanomaterials-1267190-supplementary.pdf
